# Supplementary material for: Effectiveness of third vaccine dose for coronavirus disease 2019 during the Omicron variant pandemic: a prospective observational study in Japan
Source: Sci Rep. 2022 Aug 10;12:13589. doi: 10.1038/s41598-022-17990-7 (PMC9365759; doi:10.1038/s41598-022-17990-7)
Supplement: Supplementary file 1 — Supplementary Information. [file 41598_2022_17990_MOESM1_ESM.xlsx]

## Sheet: Sheet1
Supplementary table 1. Raw data that support the findings of the present study.
Data from the participants who were vaccinated 0, 2, or 3 times are shown in the table. Presence of the COVID-19-related symptoms was recorded when the PCR swab was taken. BT, body temperature.
Patient number	Age	Sex (male)	BT ≥37.5℃	Cough	Dyspnea	Fatigability	Vaccine completion status	Elapsed days from 2nd dose	Elapsed days from 3rd dose
1	33	Male	No	No	No	No	3 doses		45
2	81	Female	No	No	No	No	3 doses		88
3	89	Male	No	No	No	No	3 doses		95
4	31	Female	No	No	No	No	2 doses	192
5	29	Male	No	No	No	No	3 doses		32
6	29	Female	No	Yes	No	No	3 doses		32
7	31	Male	No	No	No	No	2 doses	160
8	33	Female	No	No	No	No	3 doses		144
9	40	Male	No	No	No	No	3 doses		36
10	28	Female	No	No	No	No	3 doses		75
11	31	Female	No	No	No	No	3 doses		31
12	80	Female	No	No	No	No	3 doses		98
13	56	Female	No	No	No	No	3 doses		123
14	33	Male	No	No	No	No	3 doses		68
15	30	Male	No	Yes	No	No	3 doses		31
16	36	Female	No	No	No	No	3 doses		119
17	26	Male	No	No	No	No	2 doses	179
18	39	Male	No	No	No	No	3 doses		30
19	38	Female	No	No	No	No	2 doses	213
20	36	Male	No	No	No	No	2 doses	230
21	36	Male	No	No	No	No	2 doses	181
22	71	Male	No	No	No	No	3 doses		71
23	73	Female	No	No	No	No	3 doses		77
24	26	Female	No	No	No	No	2 doses	229
25	36	Male	No	Yes	No	No	3 doses		39
26	36	Female	No	No	No	No	3 doses		17
27	37	Female	No	No	No	No	3 doses		61
28	31	Male	No	No	No	No	2 doses	211
29	35	Female	No	No	No	No	2 doses	175
30	33	Male	No	No	No	No	3 doses		34
31	32	Female	No	Yes	No	No	3 doses		10
32	35	Male	No	Yes	No	No	3 doses		91
33	24	Female	No	No	No	No	2 doses	211
34	31	Female	No	No	No	No	2 doses	32
35	34	Male	No	Yes	No	Yes	2 doses	195
36	29	Female	No	No	No	No	3 doses		58
37	27	Female	No	No	No	No	2 doses	178
38	31	Female	No	No	No	No	2 doses	238
39	34	Male	No	No	No	No	2 doses	238
40	47	Male	No	Yes	Yes	No	2 doses	176
41	42	Female	No	No	No	No	2 doses	206
42	45	Male	No	No	No	No	3 doses		56
43	33	Male	No	No	No	No	2 doses	206
44	37	Female	No	No	No	Yes	2 doses	207
45	38	Male	No	No	No	No	3 doses		20
46	40	Male	No	No	No	No	3 doses		38
47	40	Male	No	No	No	No	2 doses	213
48	49	Female	No	Yes	No	No	3 doses		64
49	46	Female	No	Yes	Yes	Yes	2 doses	39
50	37	Male	No	No	No	Yes	3 doses
51	34	Female	No	No	No	No	3 doses		55
52	36	Male	No	Yes	No	No	0 dose
53	38	Female	No	No	No	No	2 doses	295
54	42	Male	Yes	Yes	Yes	Yes	2 doses	137
55	63	Female	Yes	No	No	No	2 doses	167
56	31	Male	No	No	No	No	3 doses		13
57	88	Female	No	No	No	No	3 doses		56
58	25	Male	No	No	No	No	2 doses	159
59	58	Female	No	No	No	No	2 doses	193
60	69	Female	No	No	No	No	3 doses		73
61	74	Male	No	No	No	No	3 doses		73
62	46	Female	No	No	No	No	2 doses	163
63	68	Male	No	No	No	No	3 doses		70
64	72	Male	No	No	No	No	3 doses		43
65	75	Male	No	No	No	No	3 doses		43
66	48	Male	No	No	No	No	2 doses	162
67	32	Male	No	No	No	No	3 doses		16
68	30	Male	No	No	No	No	2 doses	222
69	40	Female	No	Yes	Yes	No	2 doses	223
70	34	Female	No	No	No	No	3 doses		3
71	35	Male	No	No	No	Yes	2 doses	101
72	29	Female	No	No	No	Yes	2 doses	220
73	64	Female	No	No	No	No	3 doses		68
74	38	Female	No	No	No	No	2 doses	203
75	72	Female	No	Yes	No	No	3 doses		84
76	34	Male	No	No	No	No	3 doses		64
77	28	Female	No	Yes	Yes	Yes	2 doses	187
78	45	Male	No	No	No	No	3 doses		27
79	45	Female	No	Yes	No	No	3 doses		47
80	43	Male	No	No	No	Yes	2 doses	251
81	39	Female	Yes	No	No	Yes	2 doses	191
82	39	Male	No	No	No	No	3 doses		36
83	25	Male	No	Yes	No	Yes	2 doses	176
84	40	Male	No	No	No	No	2 doses	181
85	46	Female	No	No	No	Yes	3 doses		26
86	51	Female	No	No	No	No	3 doses		84
87	59	Male	No	No	No	No	2 doses	216
88	38	Female	No	Yes	No	No	2 doses	216
89	19	Female	No	Yes	No	No	3 doses		98
90	40	Female	No	Yes	No	No	2 doses	199
91	49	Male	Yes	No	No	Yes	2 doses	218
92	74	Female	No	No	No	No	3 doses		39
93	75	Male	No	Yes	No	No	3 doses		69
94	72	Female	No	No	No	No	2 doses	236
95	44	Male	Yes	No	No	Yes	2 doses	236
96	39	Male	No	No	No	No	2 doses	160
97	93	Female	No	No	No	No	3 doses		53
98	69	Female	No	No	No	No	3 doses		53
99	70	Male	No	No	No	No	3 doses		53
100	83	Male	No	No	No	No	3 doses		36
101	82	Male	No	No	No	No	3 doses		36
102	53	Female	No	No	No	No	3 doses		6
103	45	Male	No	No	No	No	3 doses		6
104	37	Female	No	No	No	No	2 doses	164
105	43	Male	No	No	No	No	2 doses	182
106	79	Male	No	No	No	No	3 doses		36
107	51	Male	No	Yes	Yes	Yes	2 doses	156
108	52	Male	No	No	No	No	2 doses	205
109	27	Male	No	No	No	No	2 doses	155
110	32	Female	No	No	No	No	2 doses	155
111	39	Male	No	No	No	No	3 doses		31
112	29	Female	No	No	No	No	3 doses		32
113	34	Male	No	No	No	No	3 doses		11
114	63	Female	No	Yes	No	No	2 doses	190
115	34	Male	No	No	No	No	3 doses		123
116	34	Female	No	No	No	No	3 doses		77
117	32	Female	No	No	No	Yes	3 doses		9
118	47	Female	No	No	No	No	3 doses		55
119	32	Female	No	No	No	No	2 doses	145
120	35	Female	No	No	No	No	3 doses		76
121	41	Male	No	No	No	No	3 doses		6
122	63	Female	No	No	No	No	3 doses		122
123	48	Female	No	No	No	No	2 doses	202
124	27	Male	No	Yes	No	No	3 doses		8
125	24	Female	No	Yes	No	No	2 doses	146
126	46	Female	No	No	No	No	2 doses	180
127	19	Male	No	No	No	No	2 doses	180
128	46	Male	No	No	No	No	2 doses	210
129	68	Male	No	Yes	No	Yes	3 doses		4
130	41	Female	No	No	No	No	3 doses		5
131	39	Female	No	No	No	No	3 doses		31
132	84	Female	No	No	No	No	3 doses		22
133	26	Male	No	Yes	No	Yes	2 doses	149
134	45	Female	No	No	No	No	3 doses		89
135	24	Female	No	No	No	No	2 doses	179
136	27	Male	No	No	No	No	3 doses		3
137	53	Female	No	No	No	No	3 doses		30
138	60	Male	No	No	No	No	3 doses		6
139	22	Male	No	No	No	No	2 doses	179
140	51	Female	No	No	No	No	2 doses	179
141	51	Male	No	No	No	No	2 doses	144
142	38	Female	No	No	No	No	2 doses	149
143	21	Female	No	No	No	No	3 doses		59
144	50	Female	No	No	No	No	2 doses	119
145	34	Male	No	No	No	No	3 doses		10
146	32	Female	No	Yes	No	No	3 doses		15
147	49	Female	No	Yes	No	No	2 doses	116
148	47	Female	No	No	No	No	3 doses		97
149	36	Male	No	No	No	No	2 doses	149
150	33	Female	No	No	No	No	2 doses	168
151	46	Female	No	No	No	No	3 doses		4
152	39	Male	No	No	No	No	2 doses	272
153	33	Male	No	No	No	No	2 doses	178
154	33	Female	No	No	No	No	2 doses	58
155	18	Female	No	No	No	No	3 doses		42
156	42	Female	No	No	No	No	2 doses	189
157	34	Female	Yes	Yes	No	Yes	2 doses	161
158	44	Male	No	No	No	No	2 doses	179
159	33	Male	No	No	No	No	2 doses	327
160	30	Female	No	Yes	No	No	3 doses		4
161	34	Female	No	No	No	No	3 doses		5
162	38	Male	No	No	No	No	2 doses	147
163	39	Female	No	Yes	No	No	2 doses	145
164	41	Male	No	No	No	No	3 doses		80
165	34	Male	No	No	No	No	2 doses	203
166	35	Female	No	No	No	No	3 doses		63
167	30	Female	No	Yes	Yes	No	2 doses	191
168	36	Female	No	No	Yes	Yes	2 doses	180
169	30	Male	No	No	No	No	2 doses	176
170	34	Female	No	No	No	No	2 doses	176
171	38	Female	No	No	No	No	2 doses	231
172	38	Male	No	No	No	No	3 doses		10
173	38	Male	No	No	No	No	2 doses	199
174	27	Male	No	Yes	No	No	3 doses		23
175	35	Male	No	No	No	No	2 doses	173
176	27	Male	No	No	No	No	3 doses		87
177	47	Male	No	No	No	No	3 doses		51
178	81	Male	No	No	No	No	3 doses		30
179	55	Male	No	No	No	No	3 doses		14
180	96	Female	No	No	No	No	3 doses
181	50	Female	No	No	No	No	3 doses		67
182	53	Male	No	No	No	No	2 doses	180
183	72	Female	No	No	No	No	3 doses		37
184	79	Male	No	No	No	No	3 doses		26
185	18	Male	No	Yes	Yes	Yes	3 doses		7
186	18	Male	No	No	No	No	3 doses		24
187	20	Female	No	No	No	No	3 doses		13
188	49	Female	No	No	No	No	3 doses		13
189	59	Male	No	No	No	No	3 doses		14
190	33	Female	No	No	No	No	0 dose
191	38	Female	No	No	No	No	3 doses		26
192	38	Male	No	No	No	No	3 doses		25
193	32	Male	No	No	No	No	2 doses	201
194	39	Male	No	No	No	No	3 doses		52
195	39	Female	No	No	No	No	2 doses	171
196	41	Male	No	No	No	No	2 doses	201
197	42	Female	No	No	No	Yes	3 doses		48
198	30	Female	No	No	No	No	3 doses		107
199	34	Male	Yes	No	No	Yes	3 doses		24
200	18	Male	No	No	No	No	2 doses	230
201	23	Male	No	No	No	No	0 dose
202	40	Female	Yes	Yes	No	No	2 doses	171
203	30	Female	No	Yes	No	No	2 doses	182
204	32	Male	No	No	No	No	2 doses	200
205	35	Male	No	No	No	No	2 doses	195
206	33	Female	No	No	No	No	2 doses	182
207	49	Male	No	Yes	No	No	3 doses		69
208	39	Female	No	No	No	No	2 doses	110
209	30	Female	No	Yes	No	No	0 dose
210	60	Female	No	No	No	No	2 doses	182
211	34	Male	No	No	No	No	3 doses		11
212	32	Female	No	No	No	No	3 doses		16
213	44	Male	Yes	Yes	No	Yes	2 doses	202
214	36	Female	Yes	Yes	No	No	2 doses	218
215	33	Female	No	Yes	No	No	2 doses	199
216	35	Male	No	No	No	No	2 doses	259
217	32	Male	No	No	No	No	3 doses		7
218	37	Male	No	No	No	No	2 doses	187
219	32	Female	No	No	No	No	0 dose
220	34	Male	No	No	No	No	3 doses		111
221	34	Female	No	Yes	No	No	3 doses		75
222	41	Female	No	No	No	Yes	2 doses	195
223	47	Male	No	No	No	No	2 doses	225
224	33	Female	Yes	No	No	Yes	2 doses	165
225	38	Male	No	No	No	No	2 doses	165
226	69	Female	No	No	No	No	3 doses		14
227	34	Male	No	No	No	No	2 doses	135
228	40	Female	Yes	Yes	No	Yes	2 doses	145
229	37	Female	No	Yes	No	No	2 doses	152
230	39	Male	No	No	No	No	2 doses	209
231	41	Female	No	Yes	No	No	0 dose
232	43	Female	No	No	No	No	2 doses	176
233	29	Male	No	Yes	No	No	2 doses	164
234	28	Female	No	No	No	No	0 dose
235	36	Female	No	No	No	No	2 doses	74
236	33	Male	No	No	No	No	0 dose
237	37	Male	No	No	No	No	2 doses	195
238	37	Female	No	No	No	No	2 doses	28
239	41	Male	No	No	No	No	0 dose
240	77	Male	No	No	No	No	3 doses		50
241	32	Female	No	No	No	No	2 doses	193
242	71	Female	No	Yes	No	No	3 doses		35
243	69	Male	No	No	No	No	3 doses		35
244	40	Female	No	No	No	No	0 dose
245	37	Male	No	No	No	No	2 doses	163
246	46	Female	No	No	No	No	0 dose
247	43	Female	No	No	No	No	3 doses		49
248	46	Male	No	No	No	No	3 doses		49
249	35	Male	No	Yes	No	No	2 doses	161
250	43	Female	No	No	No	No	2 doses	155
251	43	Male	No	Yes	No	No	2 doses	189
252	49	Female	No	No	No	No	2 doses	196
253	40	Male	No	Yes	No	No	2 doses	160
254	26	Male	No	Yes	Yes	Yes	2 doses
255	28	Male	No	Yes	Yes	No	2 doses	139
256	22	Male	No	No	No	No	2 doses	159
257	47	Female	Yes	Yes	No	Yes	2 doses	189
258	67	Male	No	No	No	No	3 doses		34
259	58	Female	No	No	No	No	3 doses		7
260	20	Female	Yes	Yes	No	Yes	2 doses	129
261	66	Female	No	Yes	No	No	3 doses		64
262	74	Male	No	No	No	No	3 doses		65
263	36	Female	No	Yes	No	No	2 doses	159
264	37	Male	No	Yes	No	No	2 doses	159
265	57	Male	No	No	No	Yes	2 doses	219
266	55	Female	No	No	No	Yes	3 doses		86
267	38	Female	Yes	No	No	No	2 doses	188
268	44	Male	No	No	No	No	2 doses	189
269	44	Female	No	No	No	No	3 doses		19
270	33	Female	No	Yes	No	No	3 doses		30
271	54	Female	No	No	No	No	3 doses		38
272	64	Male	No	No	No	No	2 doses
273	28	Female	No	No	No	No	0 dose
274	23	Female	No	No	No	No	0 dose
275	31	Female	No	No	No	No	2 doses	166
276	55	Female	No	Yes	No	No	0 dose
277	31	Male	No	No	No	No	0 dose
278	45	Female	No	Yes	No	Yes	2 doses	189
279	87	Female	No	No	No	No	3 doses		16
280	65	Male	No	No	No	No	3 doses		32
281	62	Female	No	No	No	No	2 doses	219
282	35	Female	No	No	No	Yes	3 doses		40
283	47	Female	No	No	No	No	2 doses	125
284	21	Female	No	No	No	No	2 doses	218
285	43	Female	No	No	No	No	3 doses		30
286	36	Female	No	Yes	No	No	0 dose
287	35	Female	No	No	No	No	2 doses	97
288	39	Male	No	No	No	No	2 doses	202
289	40	Male	No	No	No	No	0 dose
290	31	Male	No	No	No	No	3 doses		39
291	41	Male	No	No	No	No	2 doses	194
292	30	Male	No	No	No	No	2 doses	180
293	41	Female	No	Yes	No	No	3 doses		21
294	39	Male	No	No	No	No	3 doses		30
295	40	Female	No	Yes	Yes	No	2 doses	177
296	62	Female	No	No	No	No	3 doses		21
297	69	Male	No	No	No	No	3 doses		41
298	63	Female	No	No	No	No	3 doses		31
299	36	Male	No	No	No	No	0 dose
300	37	Female	No	No	No	No	2 doses	152
301	44	Female	No	No	No	No	3 doses		57
302	33	Male	No	No	No	No	3 doses		49
303	36	Female	No	No	No	No	3 doses		59
304	47	Female	No	No	No	No	3 doses		63
305	35	Female	No	No	No	No	3 doses		48
306	23	Female	No	No	No	No	3 doses		63
307	76	Female	No	No	No	No	2 doses	242
308	79	Male	No	No	No	No	3 doses		29
309	19	Male	No	No	No	No	2 doses	152
310	53	Male	No	No	No	No	2 doses	220
311	51	Female	No	No	No	No	2 doses	152
312	47	Female	No	No	No	No	3 doses		29
313	82	Female	No	No	No	No	2 doses	197
314	75	Female	No	No	No	No	2 doses	210
315	79	Male	No	No	No	No	3 doses		38
316	54	Male	No	No	No	No	2 doses	182
317	54	Female	No	No	No	No	3 doses		22
318	33	Female	No	Yes	No	No	2 doses	112
319	89	Female	No	No	No	No	3 doses		10
320	88	Male	No	No	No	No	3 doses		10
321	64	Female	No	No	No	No	2 doses	220
322	65	Male	No	No	No	No	3 doses		20
323	41	Male	No	No	No	No	2 doses	100
324	36	Female	No	No	No	No	2 doses	170
325	44	Male	No	Yes	No	No	2 doses	186
326	52	Female	No	No	No	No	2 doses	212
327	28	Male	No	Yes	Yes	Yes	2 doses	148
328	34	Female	No	No	No	No	3 doses		45
329	33	Female	No	No	No	No	2 doses	202
330	25	Male	No	No	No	No	3 doses		42
331	37	Female	No	No	No	No	3 doses		88
332	37	Male	No	No	No	No	3 doses		90
333	43	Male	No	No	Yes	Yes	2 doses	156
334	37	Female	Yes	No	No	Yes	2 doses	155
335	39	Male	No	Yes	No	No	2 doses	224
336	31	Female	No	No	No	No	2 doses	175
337	28	Female	No	No	No	No	3 doses		5
338	43	Female	No	Yes	Yes	No	2 doses	192
339	38	Female	No	No	No	No	0 dose
340	51	Female	No	No	No	No	0 dose
341	35	Female	No	Yes	No	Yes	0 dose
342	32	Female	No	No	No	No	0 dose
343	30	Male	No	No	No	No	2 doses	151
344	41	Female	No	No	Yes	Yes	0 dose
345	37	Female	No	Yes	No	No	0 dose
346	30	Female	No	No	No	No	2 doses	150
347	33	Male	No	No	No	No	2 doses	130
348	87	Female	No	No	No	No	2 doses	240
349	47	Female	No	No	No	No	0 dose
350	26	Female	No	No	No	No	2 doses	160
351	27	Female	No	No	No	No	0 dose
352	30	Female	No	No	No	No	2 doses	185
353	59	Female	No	No	No	No	2 doses	144
354	35	Female	No	Yes	No	No	3 doses		53
355	35	Male	No	Yes	No	No	3 doses		6
356	29	Female	No	No	No	No	2 doses	150
357	45	Female	Yes	Yes	No	No	0 dose
358	37	Female	No	Yes	No	No	2 doses	237
359	51	Female	No	No	No	No	2 doses	209
360	61	Female	No	No	No	No	2 doses	201
361	23	Male	No	No	No	No	2 doses	240
362	45	Male	No	No	No	No	0 dose
363	49	Female	No	No	No	No	2 doses	147
364	46	Female	No	No	No	No	2 doses	240
365	41	Female	No	No	No	No	2 doses	240
366	52	Female	No	No	No	No	2 doses	243
367	24	Female	No	No	No	No	2 doses	243
368	46	Female	No	No	No	No	2 doses	243
369	34	Male	No	No	No	No	2 doses	240
370	35	Female	No	Yes	No	No	2 doses	173
371	38	Male	No	Yes	No	No	2 doses	167
372	31	Female	No	No	No	No	3 doses		55
373	30	Male	No	No	No	No	2 doses	25
374	42	Female	No	No	No	No	2 doses	177
375	39	Male	No	No	No	No	2 doses	177
376	44	Female	No	No	No	No	2 doses	149
377	45	Male	No	No	No	No	2 doses	149
378	34	Male	No	No	No	No	2 doses	165
379	57	Female	No	No	No	No	3 doses		48
380	32	Female	No	No	No	No	2 doses
381	35	Female	No	No	No	No	2 doses	164
382	33	Male	No	No	Yes	Yes	2 doses	147
383	49	Female	No	Yes	No	No	2 doses	158
384	43	Male	No	No	No	No	2 doses	179
385	47	Female	No	No	No	No	3 doses		29
386	45	Female	No	No	No	No	2 doses	149
387	26	Female	No	Yes	No	No	2 doses	117
388	42	Female	No	Yes	No	No	2 doses	177
389	41	Female	No	No	No	No	2 doses	177
390	49	Male	No	No	No	No	3 doses		42
391	44	Female	No	Yes	No	No	2 doses	144
392	52	Female	No	Yes	No	No	2 doses	146
393	28	Female	No	Yes	No	No	2 doses	146
394	33	Female	No	Yes	No	No	2 doses	206
395	39	Female	No	Yes	No	No	2 doses
396	43	Female	Yes	No	No	No	2 doses	125
397	42	Male	Yes	No	No	Yes	2 doses	130
398	51	Male	No	No	No	No	2 doses	174
399	41	Female	No	Yes	Yes	No	2 doses	146
400	35	Female	No	Yes	No	No	2 doses	207
401	36	Female	No	No	No	No	2 doses	121
402	34	Female	No	Yes	No	No	2 doses	176
403	36	Female	No	No	No	No	3 doses		25
404	39	Female	Yes	Yes	No	No	2 doses	206
405	36	Male	No	No	No	No	2 doses	146
406	35	Female	No	No	No	No	2 doses	144
407	28	Female	No	Yes	Yes	No	2 doses	233
408	38	Male	No	No	No	No	2 doses	114
409	39	Female	No	Yes	No	No	3 doses		25
410	28	Male	No	No	No	No	2 doses	170
411	29	Male	No	No	No	No	2 doses	150
412	84	Male	No	No	No	No	3 doses		13
413	59	Male	No	No	No	No	2 doses	180
414	52	Male	No	No	No	No	2 doses	195
415	77	Female	No	No	No	No	2 doses	210
416	23	Male	No	No	No	No	0 dose
417	48	Female	No	Yes	No	No	2 doses	90
418	58	Female	No	No	No	No	3 doses		17
419	53	Female	No	No	No	No	2 doses	203
420	92	Male	No	No	No	No	0 dose
421	68	Female	No	No	No	No	2 doses	235
422	68	Male	No	No	No	No	2 doses	235
423	53	Female	No	No	No	No	2 doses	143
424	59	Male	No	No	No	No	2 doses	175
425	45	Male	No	No	No	No	3 doses		5
426	69	Female	No	No	No	No	3 doses		28
427	69	Male	No	No	No	No	3 doses		29
428	51	Female	No	No	No	No	0 dose
429	83	Female	No	No	No	No	3 doses		13
430	56	Female	No	No	No	No	2 doses	250
431	32	Female	No	Yes	Yes	Yes	2 doses	142
432	46	Male	No	No	No	No	2 doses	175
433	32	Female	No	Yes	No	No	3 doses		50
434	38	Male	No	No	No	No	2 doses	114
435	47	Female	No	No	No	No	2 doses	231
436	49	Male	No	No	Yes	Yes	2 doses	231
437	38	Male	No	No	Yes	No	0 dose
438	34	Male	No	Yes	No	Yes	3 doses		5
439	42	Male	No	No	No	No	2 doses	188
440	36	Female	No	Yes	Yes	Yes	2 doses	188
441	35	Female	No	No	No	No	2 doses	343
442	33	Male	No	No	No	No	2 doses	168
443	40	Male	No	No	No	No	2 doses	111
444	46	Female	No	Yes	No	Yes	0 dose
445	36	Female	Yes	Yes	No	No	2 doses	142
446	41	Female	No	Yes	No	No	2 doses	160
447	38	Male	No	No	No	No	2 doses	177
448	34	Female	No	No	No	No	2 doses	181
449	34	Male	No	No	No	No	0 dose
450	33	Female	Yes	Yes	No	No	0 dose
451	32	Male	Yes	Yes	Yes	Yes	2 doses	221
452	33	Female	Yes	Yes	Yes	Yes	2 doses	188
453	28	Female	No	No	No	No	2 doses	187
454	28	Male	No	No	No	No	2 doses	157
455	41	Female	No	No	No	No	0 dose
456	37	Female	No	Yes	No	No	2 doses	165
457	25	Female	No	No	No	No	0 dose
458	35	Female	No	No	No	No	0 dose
459	36	Female	No	No	No	No	2 doses	126
460	37	Male	No	No	No	No	0 dose
461	38	Male	No	No	No	No	2 doses	156
462	44	Female	No	No	No	No	3 doses		11
463	31	Female	No	No	No	No	2 doses	136
464	45	Female	No	No	No	No	2 doses	154
465	42	Female	No	Yes	No	Yes	2 doses	165
466	41	Female	No	Yes	No	No	0 dose
467	40	Female	No	No	No	No	2 doses	186
468	47	Female	No	Yes	No	No	2 doses	202
469	49	Male	No	No	No	No	2 doses	229
470	27	Female	No	Yes	No	No	2 doses	228
471	28	Female	No	No	Yes	Yes	2 doses	139
472	32	Male	No	No	No	No	2 doses	139
473	24	Male	No	Yes	No	No	2 doses	125
474	33	Male	No	No	No	No	2 doses	137
475	47	Female	No	No	No	No	2 doses	183
476	50	Male	Yes	Yes	No	Yes	2 doses	226
477	43	Female	No	Yes	No	Yes	2 doses	226
478	32	Female	No	No	No	No	2 doses	139
479	37	Female	No	No	No	No	2 doses	123
480	45	Male	No	Yes	No	Yes	2 doses	130
481	33	Male	No	No	No	No	2 doses	145
482	39	Male	No	No	No	No	3 doses		35
483	37	Female	No	No	No	No	2 doses	92
484	35	Male	No	No	No	No	2 doses	152
485	36	Female	No	No	No	No	2 doses	129
486	36	Male	No	No	No	No	2 doses	155
487	38	Male	No	No	No	No	0 dose
488	36	Female	No	No	No	No	0 dose
489	30	Female	No	No	No	No	2 doses	119
490	35	Female	No	No	No	No	2 doses	184
491	41	Male	No	Yes	No	No	2 doses	146
492	37	Female	No	Yes	No	No	2 doses	136
493	31	Male	No	Yes	No	No	2 doses	31
494	42	Female	No	No	No	No	3 doses		30
495	39	Female	No	No	No	No	0 dose
496	39	Male	No	No	No	No	2 doses	122
497	45	Female	No	No	No	No	2 doses	182
498	32	Female	No	No	No	No	2 doses	177
499	30	Male	No	No	No	No	2 doses	172
500	44	Female	No	No	No	No	2 doses	152
501	34	Female	No	No	No	No	3 doses		7
502	38	Male	Yes	No	No	No	0 dose
503	34	Female	Yes	Yes	No	Yes	0 dose
504	35	Female	No	No	No	No	2 doses	212
505	36	Female	No	Yes	No	No	2 doses	135
506	43	Male	No	Yes	No	No	2 doses	167
507	65	Female	No	Yes	Yes	Yes	2 doses	223
508	73	Female	No	No	No	No	3 doses		29
509	38	Male	No	Yes	No	No	2 doses	135
510	27	Female	No	Yes	No	No	2 doses	194
511	46	Male	No	No	No	No	2 doses	149
512	34	Male	No	No	No	No	2 doses	135
513	32	Female	No	No	No	No	2 doses	160
514	34	Male	No	No	No	No	2 doses	49
515	33	Female	No	No	No	No	2 doses	114
516	31	Male	No	No	No	No	2 doses	96
517	39	Female	No	No	No	Yes	3 doses		47
518	39	Male	No	No	No	No	3 doses		41
519	37	Female	No	Yes	No	No	3 doses		45
520	35	Female	No	Yes	No	No	2 doses	163
521	36	Male	No	No	No	No	2 doses	99
522	41	Male	No	No	No	Yes	0 dose
523	46	Male	No	Yes	No	No	2 doses	166
524	41	Female	No	Yes	Yes	Yes	0 dose
525	33	Male	No	No	No	No	0 dose
526	33	Female	No	No	No	No	0 dose
527	33	Male	No	No	No	No	2 doses	143
528	33	Female	No	No	No	No	2 doses	146
529	34	Female	No	Yes	Yes	Yes	2 doses	152
530	37	Male	No	No	No	No	2 doses	145
531	34	Female	No	No	No	No	2 doses	119
532	35	Female	No	No	No	No	2 doses	134
533	42	Male	Yes	Yes	No	No	2 doses	159
534	30	Male	No	No	No	No	2 doses	179
535	27	Male	No	No	No	No	2 doses	194
536	37	Female	No	No	No	No	2 doses	177
537	29	Female	No	No	No	No	2 doses	209
538	50	Female	No	Yes	No	Yes	2 doses	103
539	63	Male	No	No	No	No	0 dose
540	39	Male	No	No	No	No	2 doses	177
541	38	Female	No	No	No	No	2 doses	188
542	40	Male	No	No	No	No	2 doses	189
543	36	Male	No	No	No	No	2 doses	160
544	35	Female	No	No	No	No	2 doses	130
545	40	Male	No	No	No	No	2 doses	188
546	41	Male	No	No	No	No	2 doses	136
547	43	Female	No	No	No	No	2 doses	136
548	30	Male	No	No	No	No	2 doses	183
549	33	Female	No	Yes	Yes	Yes	2 doses	94
550	31	Female	No	No	No	No	0 dose
551	34	Male	No	No	No	No	0 dose
552	37	Male	No	No	No	No	2 doses	118
553	40	Female	No	Yes	Yes	Yes	2 doses	130
554	44	Male	No	Yes	No	Yes	0 dose
555	43	Female	No	Yes	No	Yes	0 dose
556	43	Female	No	No	No	No	2 doses	130
557	33	Female	No	No	No	No	2 doses	162
558	39	Male	No	No	No	No	2 doses	159
559	39	Male	No	No	No	No	2 doses	118
560	28	Female	No	No	No	No	2 doses	99
561	34	Male	No	No	No	No	2 doses	189
562	31	Male	No	No	No	No	2 doses	129
563	33	Female	No	No	No	No	2 doses	99
564	33	Female	No	Yes	No	No	2 doses	121
565	47	Male	No	No	No	No	2 doses	147
566	30	Female	No	No	No	No	2 doses	198
567	38	Female	No	No	No	No	2 doses	125
568	40	Female	No	No	No	No	2 doses	134
569	41	Male	No	No	No	No	2 doses
570	32	Female	No	Yes	No	Yes	2 doses	164
571	34	Female	No	No	No	No	2 doses
572	67	Female	No	No	No	No	2 doses	201
573	41	Female	No	No	No	No	2 doses	142
574	26	Male	No	No	No	No	2 doses	171
575	32	Female	No	No	No	No	0 dose
576	34	Female	No	No	No	No	2 doses	141
577	29	Female	No	No	No	No	2 doses	114
578	41	Female	No	No	No	No	2 doses	141
579	37	Male	No	No	No	No	2 doses	141
580	41	Male	No	No	No	No	2 doses	209
581	55	Female	No	Yes	No	Yes	2 doses	193
582	24	Female	No	No	No	Yes	2 doses	193
583	19	Male	No	No	No	No	2 doses	126
584	27	Male	No	Yes	No	Yes	2 doses	177
585	38	Male	No	No	No	No	2 doses	126
586	28	Female	No	No	No	No	2 doses	186
587	37	Female	No	Yes	No	No	2 doses	96
588	40	Female	No	Yes	No	No	2 doses	186
589	40	Male	No	No	No	No	2 doses	186
590	31	Male	No	Yes	No	No	0 dose
591	29	Female	No	No	No	No	2 doses	106
592	48	Female	No	Yes	No	No	2 doses	105
593	48	Female	No	No	No	No	2 doses	137
594	34	Male	No	No	Yes	No	2 doses	172
595	47	Male	No	Yes	No	Yes	2 doses	128
596	38	Male	No	No	No	No	2 doses	140
597	37	Female	No	Yes	No	No	0 dose
598	19	Male	No	Yes	Yes	Yes	0 dose
599	22	Female	No	Yes	No	No	2 doses
600	47	Male	No	No	Yes	No	2 doses
601	69	Female	No	Yes	No	No	2 doses
602	44	Female	No	Yes	No	No	2 doses	137
603	39	Male	No	No	No	No	0 dose
604	34	Female	No	Yes	Yes	Yes	2 doses	141
605	29	Male	No	No	No	No	2 doses	156
606	37	Male	No	Yes	No	No	2 doses	150
607	46	Male	No	Yes	No	No	2 doses	107
608	50	Male	No	No	No	No	2 doses	107
609	38	Female	No	No	No	No	2 doses	120
610	72	Male	No	No	No	No	0 dose
611	41	Male	No	No	No	No	2 doses	113
612	27	Female	No	No	No	No	2 doses
613	35	Male	No	No	No	No	2 doses	170
614	32	Female	No	Yes	No	Yes	2 doses	141
615	34	Female	No	Yes	No	No	2 doses	10
616	34	Male	No	No	No	Yes	2 doses
617	40	Female	No	Yes	No	Yes	2 doses	182
618	36	Male	No	No	No	No	0 dose
619	44	Male	No	Yes	No	Yes	0 dose
620	41	Female	Yes	Yes	No	No	0 dose
621	34	Female	Yes	Yes	Yes	Yes	2 doses	171
622	37	Female	Yes	No	No	Yes	2 doses	135
623	34	Female	No	No	No	No	2 doses	113
624	36	Male	No	No	No	No	2 doses	141
625	35	Male	No	No	No	No	2 doses	152
626	35	Female	No	No	No	No	2 doses	122
627	37	Male	No	No	No	No	2 doses	182
628	36	Female	Yes	Yes	No	Yes	2 doses	127
629	18	Female	No	No	No	No	2 doses	105
630	49	Female	No	No	No	No	2 doses	105
631	25	Female	No	No	No	No	2 doses	94
632	33	Male	No	Yes	No	No	2 doses	101
633	37	Female	No	No	No	No	2 doses	122
634	61	Female	No	No	No	No	2 doses	152
635	32	Female	No	No	No	No	2 doses	152
636	38	Female	No	Yes	No	No	2 doses	198
637	25	Female	No	No	No	No	0 dose
638	53	Female	No	No	No	No	2 doses	194
639	30	Female	No	No	No	No	2 doses	92
640	32	Female	No	No	No	No	0 dose
641	85	Male	No	No	No	No	2 doses	182
642	57	Male	No	Yes	No	No	2 doses	187
643	49	Female	No	No	No	Yes	2 doses	187
644	34	Female	No	Yes	No	No	2 doses	120
645	64	Male	No	Yes	No	No	2 doses	204
646	21	Female	No	Yes	No	No	2 doses	145
647	48	Male	No	No	No	No	2 doses	112
648	21	Female	No	Yes	No	No	0 dose
649	33	Male	No	Yes	No	No	2 doses	120
650	26	Male	No	No	No	No	2 doses	181
651	34	Male	No	No	No	No	2 doses	199
652	42	Female	No	No	No	No	2 doses	121
653	34	Female	No	No	No	No	2 doses	137
654	35	Male	No	No	No	No	0 dose
655	34	Female	No	Yes	No	No	0 dose
656	31	Female	No	No	No	No	0 dose
657	44	Male	No	No	No	No	0 dose
658	38	Female	No	No	No	No	0 dose
659	39	Female	No	No	No	No	2 doses
660	39	Male	No	Yes	No	No	0 dose
661	38	Female	No	Yes	No	No	0 dose
662	29	Female	No	No	No	No	0 dose
663	34	Male	No	No	No	No	0 dose
664	38	Male	No	No	No	No	2 doses	90
665	43	Male	No	No	No	No	2 doses	133
666	40	Female	No	Yes	No	No	2 doses	119
667	42	Male	No	No	No	No	0 dose
668	41	Female	No	No	No	No	0 dose
669	31	Male	No	Yes	No	No	2 doses	131
670	27	Female	No	No	No	No	0 dose
671	30	Female	No	No	No	No	2 doses	127
672	39	Female	No	No	No	No	2 doses	116
673	47	Female	No	No	No	No	2 doses	157
674	50	Male	No	No	No	No	2 doses	157
675	39	Female	No	Yes	Yes	Yes	2 doses	149
676	43	Male	No	Yes	No	Yes	2 doses	94
677	56	Male	No	No	No	No	2 doses	180
678	45	Male	No	No	No	Yes	2 doses	175
679	41	Female	No	Yes	No	No	2 doses	120
680	24	Male	No	No	No	No	0 dose
681	26	Male	No	No	No	No	2 doses	55
682	41	Male	No	Yes	Yes	Yes	2 doses	120
683	40	Female	No	Yes	No	No	2 doses	167
684	40	Female	No	No	No	Yes	2 doses
685	32	Male	No	Yes	No	No	2 doses	130
686	30	Male	Yes	Yes	No	No	2 doses	206
687	37	Female	No	No	No	Yes	0 dose
688	30	Female	Yes	Yes	No	Yes	2 doses	204
689	40	Female	No	Yes	No	Yes	2 doses	204
690	35	Male	No	No	No	No	0 dose
691	35	Female	No	No	No	No	0 dose
692	43	Female	No	No	No	No	2 doses	136
693	43	Male	No	No	No	No	2 doses	148
694	39	Female	No	No	No	No	2 doses	205
695	22	Female	Yes	Yes	No	Yes	2 doses	89
696	29	Female	No	No	No	No	2 doses	154
697	36	Female	No	No	No	No	2 doses	206
698	43	Male	No	Yes	No	Yes	2 doses	115
699	32	Female	No	Yes	No	Yes	0 dose
700	29	Female	No	No	No	No	2 doses	115
701	32	Male	Yes	Yes	No	Yes	2 doses	106
702	38	Female	No	No	No	No	0 dose
703	41	Male	No	Yes	No	No	0 dose
704	40	Female	No	No	No	No	2 doses	24
705	30	Female	No	No	No	No	2 doses	144
706	30	Male	No	Yes	No	No	2 doses	144
707	27	Male	Yes	No	No	No	2 doses	144
708	36	Male	No	No	No	No	2 doses	144
709	33	Female	No	Yes	No	No	2 doses	123
710	41	Male	No	Yes	No	No	2 doses	205
711	40	Male	No	No	No	No	2 doses	84
712	36	Female	No	No	No	No	2 doses	114
713	33	Female	No	No	No	No	2 doses	204
714	36	Male	No	No	Yes	No	2 doses	175
715	37	Female	No	No	Yes	No	2 doses	150
716	36	Male	Yes	Yes	Yes	Yes	2 doses	203
717	34	Female	No	No	No	No	2 doses	203
718	33	Male	No	Yes	No	No	2 doses	203
719	31	Female	No	Yes	No	No	2 doses	84
720	26	Female	No	Yes	No	No	2 doses	84
721	26	Male	Yes	Yes	No	No	2 doses	84
722	33	Female	No	Yes	No	Yes	0 dose
723	32	Female	No	No	No	Yes	0 dose
724	41	Female	No	No	No	No	2 doses	203
725	32	Male	No	No	No	No	2 doses	199
726	63	Female	No	Yes	No	No	2 doses	186
727	65	Male	No	Yes	No	No	2 doses	201
728	35	Female	No	Yes	No	No	2 doses	139
729	33	Female	No	No	No	Yes	0 dose
730	38	Female	No	No	No	No	2 doses	120
731	29	Male	No	No	No	No	2 doses	124
732	31	Female	No	Yes	Yes	Yes	2 doses	109
733	34	Male	No	No	No	No	2 doses	205
734	32	Female	No	No	No	No	0 dose
735	37	Female	No	No	No	No	2 doses	141
736	35	Female	No	No	No	No	2 doses	82
737	26	Male	No	No	No	No	2 doses	96
738	35	Male	No	No	No	No	2 doses	161
739	34	Male	No	Yes	No	No	0 dose
740	38	Female	No	No	No	No	2 doses	201
741	33	Female	No	No	No	No	2 doses	82
742	35	Male	No	Yes	No	No	2 doses	112
743	36	Female	No	No	No	No	2 doses	112
744	38	Female	No	No	No	No	0 dose
745	40	Female	No	Yes	No	No	2 doses	123
746	28	Female	No	No	No	No	2 doses	112
747	33	Female	No	No	No	No	2 doses	82
748	34	Female	No	No	No	No	0 dose
749	35	Male	No	No	No	No	0 dose
750	28	Female	No	Yes	Yes	No	2 doses	135
751	69	Male	No	No	No	No	2 doses	79
752	44	Female	No	Yes	No	No	2 doses	13
753	29	Female	No	No	No	No	0 dose
754	88	Female	No	Yes	Yes	Unknown	2 doses	163
755	61	Male	No	No	Yes	No	2 doses	178
756	23	Female	No	No	No	No	2 doses
757	59	Male	No	No	No	No	2 doses	171
758	59	Male	No	No	No	No	2 doses	205
759	91	Male	No	No	No	No	2 doses	200
760	28	Female	No	Yes	Yes	Yes	0 dose
761	88	Female	No	No	No	No	2 doses	200
762	97	Male	No	Yes	Yes	No	2 doses	202
763	49	Male	No	Yes	No	No	2 doses	207
764	36	Male	No	Yes	No	No	2 doses	109
765	36	Female	No	No	No	No	2 doses	169
766	40	Female	No	No	No	No	2 doses	187
767	40	Male	No	No	No	No	2 doses	123
768	35	Female	No	Yes	Yes	Yes	2 doses	96
769	29	Female	Yes	No	No	No	2 doses	199
770	29	Male	No	No	No	No	0 dose
771	35	Female	No	Yes	Yes	No	2 doses	138
772	23	Female	No	No	No	No	2 doses	104
773	31	Female	No	No	No	No	0 dose
774	31	Male	No	No	No	No	0 dose
775	42	Female	No	No	No	No	2 doses	48
776	28	Female	No	No	No	No	2 doses	85
777	36	Female	No	No	No	No	2 doses	109
778	32	Female	No	No	No	No	2 doses	168
779	34	Male	No	No	Yes	No	0 dose
780	80	Female	No	No	No	No	2 doses	209
781	52	Male	No	No	No	No	2 doses	95
782	83	Male	No	Yes	No	No	2 doses	209
783	25	Male	No	Yes	No	Yes	0 dose
784	49	Female	No	No	No	No	2 doses	100
785	34	Male	No	Yes	No	No	2 doses	108
786	37	Female	No	No	No	No	2 doses	143
787	45	Female	No	No	No	No	2 doses	200
788	45	Male	No	Yes	No	No	2 doses	200
789	72	Male	No	No	No	No	2 doses
790	43	Male	No	Yes	No	No	2 doses	170
791	41	Female	No	Yes	No	No	2 doses	138
792	28	Male	No	Yes	No	No	0 dose
793	21	Female	No	No	No	No	2 doses	108
794	21	Male	No	No	No	No	2 doses	138
795	26	Female	No	No	No	No	2 doses	75
796	23	Female	No	No	No	No	0 dose
797	37	Female	No	No	No	No	2 doses	168
798	57	Female	No	No	No	No	2 doses	108
799	54	Male	No	No	No	No	2 doses	108
800	65	Female	No	No	No	No	2 doses	201
801	31	Female	No	No	No	No	2 doses	92
802	37	Female	No	No	No	No	2 doses	184
803	38	Male	No	No	No	No	2 doses	197
804	41	Male	No	No	No	No	2 doses	200
805	40	Male	No	No	No	No	2 doses	131
806	34	Female	No	No	No	No	2 doses	107
807	20	Male	No	No	No	No	0 dose
808	42	Female	No	No	No	No	0 dose
809	42	Male	No	No	No	No	0 dose
810	45	Female	No	No	No	No	2 doses	99
811	23	Male	No	Yes	No	No	2 doses	136
812	65	Female	No	No	No	No	2 doses	196
813	71	Male	No	No	No	No	2 doses	196
814	39	Female	No	No	Yes	No	2 doses	136
815	41	Male	No	No	No	No	2 doses	136
816	29	Female	No	No	No	No	0 dose
817	27	Female	No	No	No	No	0 dose
818	30	Female	No	No	No	No	2 doses	136
819	33	Male	No	Yes	No	Yes	2 doses	77
820	44	Female	No	Yes	No	Yes	2 doses	103
821	24	Male	No	No	No	No	2 doses	172
822	64	Male	No	No	No	No	2 doses	171
823	18	Male	Yes	No	No	Yes	2 doses	133
824	18	Male	Yes	No	No	Yes	0 dose
825	18	Male	No	Yes	No	No	2 doses	103
826	33	Male	No	Yes	No	No	2 doses	98
827	58	Male	No	No	No	No	2 doses	183
828	37	Female	No	No	No	No	0 dose
829	38	Female	No	No	No	No	0 dose
830	20	Female	No	Yes	Yes	Yes	2 doses	103
831	44	Female	No	No	No	No	2 doses	190
832	34	Male	No	No	No	No	2 doses	192
833	36	Female	No	No	No	No	2 doses	162
834	36	Female	No	Yes	Yes	Yes	2 doses	81
835	42	Female	No	Yes	No	Yes	2 doses	192
836	42	Male	No	Yes	No	No	2 doses	193
837	41	Female	No	Yes	No	Yes	2 doses	132
838	41	Male	No	No	No	No	2 doses	132
839	35	Male	Yes	Yes	No	Yes	0 dose
840	33	Female	Yes	Yes	No	No	2 doses	190
841	43	Male	No	No	No	No	2 doses	132
842	43	Female	No	No	No	No	0 dose
843	27	Female	No	No	No	No	0 dose
844	42	Male	No	No	No	No	0 dose
845	69	Female	No	No	No	No	2 doses	190
846	36	Male	No	Yes	No	Yes	2 doses	71
847	33	Female	No	No	No	No	2 doses	83
848	41	Female	No	No	No	No	2 doses	137
849	70	Female	No	No	No	Yes	2 doses	191
850	40	Male	No	No	No	No	2 doses	189
851	33	Female	No	Yes	No	No	2 doses	141
852	33	Male	Yes	Yes	Yes	Yes	2 doses	160
853	39	Female	No	Yes	No	No	2 doses	117
854	37	Female	No	Yes	No	No	0 dose
855	22	Female	No	No	No	No	0 dose
856	33	Male	No	No	Yes	No	0 dose
857	31	Female	No	No	Yes	No	2 doses	70
858	42	Female	No	Yes	No	No	2 doses	81
859	43	Male	No	No	No	No	2 doses	98
860	41	Female	No	Yes	Yes	Yes	2 doses	95
861	50	Female	No	No	No	No	2 doses	101
862	45	Male	No	No	No	No	2 doses	125
863	22	Male	No	No	No	No	2 doses	108
864	20	Male	No	No	No	No	2 doses	107
865	51	Male	No	No	No	No	2 doses	123
866	19	Female	No	No	No	No	2 doses	95
867	24	Male	No	Yes	No	No	2 doses	107
868	20	Male	No	No	No	No	2 doses	107
869	23	Male	No	Yes	No	No	2 doses	158
870	37	Female	No	No	No	No	2 doses	103
871	37	Male	No	No	No	No	2 doses	76
872	36	Male	No	No	No	No	2 doses	87
873	43	Male	No	No	No	No	2 doses	88
874	40	Male	No	No	No	No	2 doses	87
875	48	Male	No	No	No	No	2 doses	154
876	18	Male	No	Yes	No	No	0 dose
877	50	Female	No	No	No	No	0 dose
878	30	Female	No	No	No	No	0 dose
879	33	Female	No	No	No	No	0 dose
880	30	Male	No	No	No	No	0 dose
881	24	Female	No	Yes	No	No	2 doses	185
882	46	Female	No	No	No	No	2 doses	103
883	22	Female	No	No	No	No	2 doses	128
884	38	Female	No	Yes	No	No	0 dose
885	23	Male	Unknown	No	No	No	2 doses	140
886	19	Male	No	Yes	No	No	2 doses	140
887	30	Male	No	No	No	No	2 doses	106
888	59	Male	No	No	No	No	2 doses	170
889	22	Female	No	Yes	No	No	2 doses	107
890	44	Male	No	Yes	No	Yes	2 doses	106
891	43	Female	Yes	Yes	No	Yes	2 doses	122
892	41	Female	No	No	No	Yes	2 doses	170
893	40	Male	Yes	No	No	Yes	2 doses	74
894	32	Male	No	No	No	No	2 doses	80
895	40	Female	No	No	No	No	0 dose
896	39	Male	Yes	Yes	No	No	0 dose
897	35	Female	No	No	No	No	0 dose
898	30	Male	No	Yes	No	No	2 doses
899	42	Female	No	No	No	No	2 doses	182
900	23	Male	No	No	No	No	2 doses	94
901	40	Male	No	No	No	No	2 doses	64
902	56	Female	No	No	No	No	2 doses	154
903	52	Male	No	No	No	No	2 doses	154
904	22	Male	No	No	No	No	2 doses	154
905	22	Male	No	No	No	No	2 doses	79
906	19	Female	No	Yes	Yes	No	2 doses	108
907	22	Female	No	Yes	No	Yes	2 doses	144
908	23	Male	No	Yes	Yes	Yes	0 dose
909	29	Female	No	Yes	No	No	2 doses	121
910	34	Male	No	No	No	No	2 doses	158
911	33	Female	No	Yes	No	No	2 doses	106
912	50	Female	No	No	No	No	2 doses	116
913	38	Male	No	No	No	No	2 doses	116
914	24	Male	No	Yes	Yes	No	2 doses	78
915	19	Male	No	No	No	No	0 dose
916	45	Male	No	No	No	No	2 doses	70
917	20	Female	No	Yes	No	No	2 doses	165
918	75	Male	Unknown	No	No	No	0 dose
919	34	Female	No	No	No	No	0 dose
920	41	Male	No	No	No	No	0 dose
921	29	Male	No	No	No	No	0 dose
922	45	Female	No	Yes	Yes	No	0 dose
923	88	Female	No	No	No	No	0 dose
924	63	Male	No	Yes	No	No	0 dose
925	24	Male	No	Yes	No	No	0 dose
926	45	Female	No	No	No	No	0 dose
927	45	Male	No	No	No	No	0 dose
928	38	Female	No	No	No	No	0 dose
